# Supplementary material for: The growth factor EPIREGULIN promotes basal progenitor cell proliferation in the developing neocortex
Source: EMBO J. 2024 Mar 21;43(8):2. doi: 10.1038/s44318-024-00068-7 (PMC11021537; doi:10.1038/s44318-024-00068-7)
Supplement: Supplementary file 1 — Table EV1 [file 44318_2024_68_MOESM1_ESM.xlsx]

## Sheet: Sheet1
Table EV1. List of gRNAs.
Guide RNA	Sequence	Reference
Knockout (KO)
gLACZ KO	5'-TGCGAATACGCCCACGCGATCGG	Kalebic et al, Cell Stem Cell 2019
gEREG KO1	5'-AGTTATCACTGGACTCTCCTGGG	This paper
gEREG KO2	5'-GACTCTCCTGGGATACATGATGG	This paper
Epigenome editing (EE)
gLacZ EE	5'-TGCGAATACGCCCACGCGAT	Kalebic et al, EMBO 2016
gEreg EE1	5'-GCCGGAATAACTCCCTGTTT	This paper
gEreg EE2	5'-GTCTTTCTCACTGGCGGGGC	This paper
gEreg EE3	5'-AACTAAAGCCACCCACTACC	This paper
gEreg EE4	5'-AAGTGCGGGATGGTGCGACT	This paper
Underlined nucleotides, PAM
