# Supplementary material for: The growth factor EPIREGULIN promotes basal progenitor cell proliferation in the developing neocortex
Source: EMBO J. 2024 Mar 21;43(8):2. doi: 10.1038/s44318-024-00068-7 (PMC11021537; doi:10.1038/s44318-024-00068-7)
Supplement: Supplementary file 2 — Table EV2 [file 44318_2024_68_MOESM2_ESM.xlsx]

## Sheet: Sheet1
Table EV2. List of primers.
Oligo	Sequence	Reference
PCR template for in vitro gRNA efficieny test
EREG Fwd1-2	5'-AAATTCTCCAACTGATGTGC	This paper
EREG Rev1-2	5'-ACTGTGCCTAGAAAGAAACG	This paper
PCR template for sequencing
EREG SeqFwd1-2	5'-GGATGCCTGTTCCTCCTCATA	This paper	Fwd used for sequencing
EREG SeqRev1-2	5'-GAGAGAGAGAGGGGTAGAAAG	This paper
RT-qPCR
Gaphd_F	5'-TGAAGCAGGCATCTGAGGG	Florio et al., Science 2015
Gaphd_R	5'-CGAAGGTGGAAGAGTGGGAG	Florio et al., Science 2015
Sox2_F	5'-TCCCCCCTTTTATTTTCCGTAG	Schmitz et al., EMBO J 2011
Sox2_R	5'-CCTGATTCCAATAACAGAGCCG	Schmitz et al., EMBO J 2011
Prom1_2F	5'-CCTCCTGGTGATTTGTCTGC	Florio et al., Science 2015
Prom1_2R	5'-TTGATCCGAGTCCTGGTCTG	Florio et al., Science 2015
Eomes (Tbr2_2F)	5'-GACCTCCAGGGACAATCTGA	Florio et al., Science 2015
Eomes (Tbr2_2R)	5'-GTGACGGCCTACCAAAACAC	Florio et al., Science 2015
Dcx_1F	5'-TTCAGGACCACAAGCAATGA	Florio et al., Science 2015
Dcx_1R	5'-GGAAACCGGAGTTGTCAAAA	Florio et al., Science 2015
Tubb3_1F	5'-ACTTGGAACCTGGAACCATGG	Schmitz et al., EMBO J 2011
Tubb3_1R	5'-GGCCTGAATAGGTGTCCAAAGG	Schmitz et al., EMBO J 2011
qEreg_1F	5'-GGCAGTTATCAGCACAACCG	This paper
qEreg_1R	5'-CATCGCAGACCAGTGTAGCC	This paper
qEREG_3F_p	5'-GGTTTCCATCTTCTACAGGCAGT	This paper
qEREG_3R_p	5'-CACCACACGTGGATTGTCTTC	This paper
ChIP-qPCR
Hoxb5_F	5'-CGACCACGATCCACAAATCAAG	Albert et al., EMBO J 2017
Hoxb5_R	5'-ATTTGGATAACGCCCCGAGAAG	Albert et al., EMBO J 2017
Eomes_F	5'-TAAGTCGTGGGTCTGGTCAC	Albert et al., EMBO J 2017
Eomes_R	5'-CAGCTCTTTCTCCCGTCTGA	Albert et al., EMBO J 2017
Actb_F	5'-CCCAACACACCTAGCAAATTAGAACCAC	Schmitz et al., EMBO J 2011
Actb_R	5'-CCTGGATTGAATGGACAGAGAGTCACT	Schmitz et al., EMBO J 2011
Ereg PP1_F	5'-GCAGAAATGGTGAGGTGGTG	This paper
Ereg PP1_R	5'-CTCTGTGCCTGTCTCAAATGC	This paper
Ereg PP2_F	5'-GGGGCTTGAGTCCGAAGAC	This paper
Ereg PP2_R	5'-GGAACACCTGAGAGGAGGGT	This paper
Ereg PP3_F	5'-CCAGTTTACAACCAGGGGGC	This paper
Ereg PP3_R	5'-TGTTGGCAGTTGCTTCCTGG	This paper
RNA-seq library prepartion
dT-primer	C6-aminolinker-AAGCAGTGGTATCAACGCAGAGTCGACTTTTTTTTTTTTTTTTTTTTTTTTTTTTTTVN
	(where N represents a random base and V any base beside thymidine)
TSO-primer	AAGCAGTGGTATCAACGCAGAGTACATrGrGrG
	(where rG stands for ribo-guanosine)
UP-primer	AAGCAGTGGTATCAACGCAGAGT
Cloning of enhancer candidates
pMPRA1_BB_F	5'-TCGGCGGCCAAGCTAGTC
pMPRA1_BB_R	5'-CAGTTAGGCCAGAGAAATGTTCTGG
RVprimer3(pMPRA1)_F	5'-CTAGCAAAATAGGCTGTCCC
EBV-rev(pMPRA1)_R	5'-GTGGTTTGTCCAAACTCATC
