# Supplementary material for: The growth factor EPIREGULIN promotes basal progenitor cell proliferation in the developing neocortex
Source: EMBO J. 2024 Mar 21;43(8):2. doi: 10.1038/s44318-024-00068-7 (PMC11021537; doi:10.1038/s44318-024-00068-7)
Supplement: Supplementary file 3 — Table EV3 [file 44318_2024_68_MOESM3_ESM.xlsx]

## Sheet: Sheet1
Table EV3. List of CRE sequences.
Candidate cis regulatory element	Sequence	Genomic region
RE_6_human_hg38	5'-GTCTCAGATCAAAGAGTCGCCCAAGAATGTGCTTATTAGGAGAACCCACACTCACCTGGAAACCGGCAGGGGTGGCATCTGGTGACTCAGGCACTGCCCTGCCCACACCTTCAGTCACTCTCTGCTATAATCCTTGCCAGATCTGTCATTTCAGTGCACAAGCTTGCTTATGTTGCCTCCCAGCTTGAGAACTGACACTGACTCCCCATTGTGCACC	chr4	74320682	74320898
RE_6_mouse_mm10	5'-GTCTCAGATCAAAGAGTCGCCCAAGAATGTGCTTATTAGGAGAACCCACACTCACCTGGAAACCGGCAGGGGTGGCATCTGGTGACTCAGGCACTGCCCTGCCCACACCTTCAGTCACTCTCTGCTATAATCCTTGCCAGATCTGTCATTTCAGTGCACAAGCTTGCTTATGTTGCCTCCCAGCTTGAGAACTGACACTGACTCCCCATTGTGCACC	chr5	91038606	91038822
RE_9_human_hg38	5'-AGTTTATTTCACTGTATTCTCCCCAAAAATCTATAAGATAGGAAAAATTAACACCCAGAAAAGTAAATTAATTTTTTTTCAAGATCACGTAGCTCAAGTTTTCCTCACAAGACTGCCTTTCCACCATAATTTGTGGCCTCTATGTTGGGTTAAATACTCTACTTCAATTACAGCTATCATAATTTGTTCTCTGTGATGTCCATTATACTCTAGTATT	chr4	74377180	74377396
RE_9_mouse_mm10	5'-AGAACAATCCATTCAGTCTCCTTAAAAGTCTGTCAGAACAATTGAGAGTTGGGGGAGAGAGTTACTGTGTCCAAGTAACAGAGCTCAGGTTTTCTCATGCCATTCTCATTTCCCCATTCCTTTTGAGGTGATGTAAATTATGCATTAGCTTCTGTAGTGTGTTCCATGGGATAATCATCACATTCAATATCACTACCCATTTCCAAACTCTGTCCTG	chr5	91085587	91085803
Gibson overhangs	Sequence
Forward	TGCCAGAACATTTCTCTGGCCTAACTGGCC AGGACCGGATCAACT
Reverse	CTGAGCAT TGGA GC GTCTTCGAATTCATCTGGTACC TCGGTTCACGCAATG
