# Supplementary material for: The growth factor EPIREGULIN promotes basal progenitor cell proliferation in the developing neocortex
Source: EMBO J. 2024 Mar 21;43(8):2. doi: 10.1038/s44318-024-00068-7 (PMC11021537; doi:10.1038/s44318-024-00068-7)
Supplement: Supplementary file 5 — Source Data Fig. 1 [file 44318_2024_68_MOESM5_ESM.zip]

Archive with 13 entries (10 files):
- Figure 1/
- __MACOSX/._Figure 1
- Figure 1/Source_data_figure 1.xlsx
- __MACOSX/Figure 1/._Source_data_figure 1.xlsx
- Figure 1/.DS_Store
- __MACOSX/Figure 1/._.DS_Store
- Figure 1/1F/
- Figure 1/1M/
- Figure 1/1F/Fig1F_50ng_DAPI,PH3(488),SOX2(555).tif
- __MACOSX/Figure 1/1F/._Fig1F_50ng_DAPI,PH3(488),SOX2(555).tif
- Figure 1/1F/Fig1F_ctrl_DAPI,PH3(488),SOX2(555).tif
- Figure 1/1M/Fig1M_50ng_DAPI,Ki67(488),PCNA(647).tif
- Figure 1/1M/Fig1M_ctrl_DAPI,Ki67(488),PCNA(647).tif
