# Supplementary material for: The growth factor EPIREGULIN promotes basal progenitor cell proliferation in the developing neocortex
Source: EMBO J. 2024 Mar 21;43(8):2. doi: 10.1038/s44318-024-00068-7 (PMC11021537; doi:10.1038/s44318-024-00068-7)
Supplement: Supplementary file 5 — Source Data Fig. 1 [file 44318_2024_68_MOESM5_ESM.zip › Figure 1/Source_data_figure 1.xlsx]

## Sheet: Sheet1
Fig 1. Ereg expression
1D. RT-qPCR
M	G cerO	H corO	H
4.5811e-10	1.133e-06	1.2686e-07	3.3365e-06
1.1999e-09	5.7436e-07	4.2862e-07	2.7449e-06
4.5943e-10	7.3507e-08	5.522e-07	1.0276e-07
	1.4e-06	5.24e-08
	1.032e-06	2.99e-07
	1.1008e-06	1.626e-07
	1.3114e-06
	7.618e-07
	6.24e-07
		5.568e-07
		6.184e-07
Figure 1. Mouse neocortex, slice culture + EPIREGULIN E14.5 --> E15.5
1G. Total PH3					1H. Ventricular PH3					1I. Abventricular PH3
Control	10 ng/ml	50 ng/ml	100 ng/ml		Control	10 ng/ml	50 ng/ml	100 ng/ml		Control	10 ng/ml	50 ng/ml	100 ng/ml
19	30	32	26.3333		13.3333	19	16.6667	21.3333		5.66667	11	15.3333	5
20.6667	31	31	17		11	17.6667	12.75	13.6667		9.66667	13.3333	14.6	3.33333
21.5	35.5	30.5	28.4		15.5	19	19.5	18.6		6	16.5	11	9.8
23	38	36	19		16	17	13	11		7	21	23	7
27.6667	32	34	30		13.3333	13	12	17		14.3333	19	22	13
23.8333	27.25	40	29		17.8333	17.5	14	18.3333		6	9.75	26	10.6667
15.5	35	39.6667			9.25	20.3333	15.3333			8.66667	14.6667	24.3333
24	37.6667	33.6667	32.6667		15.3333	23.6667	20	23.3333		7.33333	10	13.6667	9.33333
1J. Total PH3/Sox2					1K. Ventricular PH3/Sox2					1L. Abventricular PH3/Sox2
Control	10 ng/ml	50 ng/ml	100 ng/ml		Control	10 ng/ml	50 ng/ml	100 ng/ml		Control	10 ng/ml	50 ng/ml	100 ng/ml
17.6667	28.75	29.6667	23.6667		13.3333	19	16.6667	19.6667		4.33333	9.75	13	4
19.6667	25.1667	29.75	16		11	17.8	12.75	13.6667		8.66667	12.4	17	2.33333
21.5	28.125	29.5	26.8		15.5	17.125	19.5	18.6		6	11	10	8.2
24	34	32	17		15	17	16	11		9	17.4	16	6
25.3333	30	31.6667	28		13.3333	13	12	17		12	17	19.6667	11
22.8333	28.25	38.75	28.3333		17.8333	17.5	14	18.3333		5	10.75	24.75	10
14	30.5	37.3333			9.25	18	15.3333			4.75	12.5	22
22.3333	36	32	32.3333		15.3333	27.6667	20	23.3333		7	8.33333	12	9
1N. Total Ki67			1O. Ki67 in VZ			1P. Ki67 in SVZ/IZ
Control	50 ng/ml		Control	50 ng/ml		Control	50 ng/ml
33.0953	37.5237		74.764	77.2121		20.8643	33.9165
34.9308	39.0547		83.4395	79.73		16.4589	34.3336
39.8574	43.2353		90.6572	83.4726		26.623	36.5958
48.0403	48.2711		89.265	90.9732		32.8539	42.5313
35.6927	41.8335		82.0655	81.2564		16.3245	32.877
37.9647	52.6158		80.4561	88.9322		19.9913	54.2209
1Q. Total PCNA			1R. PCNA in VZ			1S. PCNA in SVZ/IZ
Control	50 ng/ml		Control	50 ng/ml		Control	50 ng/ml
38.6468	43.91		89.5819	92.8105		9.87675	14.309
40.8946	44.6447		89.172	94.3673		11.0756	15.6847
40.6121	43.3824		95.5357	90.04		10.2611	15.5882
48.0036	49.3276		91.9367	91.7065		9.04283	17.3993
41.6943	46.2623		95.0357	91.7315		6.74664	11.6695
45.8408	55.3856		98.0015	94.6681		7.60504	17.3445
