# Supplementary material for: The growth factor EPIREGULIN promotes basal progenitor cell proliferation in the developing neocortex
Source: EMBO J. 2024 Mar 21;43(8):2. doi: 10.1038/s44318-024-00068-7 (PMC11021537; doi:10.1038/s44318-024-00068-7)
Supplement: Supplementary file 6 — Source Data Fig. 2 [file 44318_2024_68_MOESM6_ESM.zip]

Archive with 14 entries (11 files):
- Figure 2/
- __MACOSX/._Figure 2
- Figure 2/.DS_Store
- __MACOSX/Figure 2/._.DS_Store
- Figure 2/2I/
- Figure 2/2A/
- Figure 2/Source_data_figure 2.xlsx
- __MACOSX/Figure 2/._Source_data_figure 2.xlsx
- Figure 2/2I/Fig 2I_40x_DAPI,Pvim(488),Sox2(555).tif
- Figure 2/2I/Fig 2I_50ng_DAPI,Sox2(555),Pvim(647).tif
- Figure 2/2I/Fig 2I_ctrl_DAPI,Sox2(555),Pvim(647.tif
- Figure 2/2I/Fig 2I_40x2_DAPI,Pvim(488),Sox2(555).tif
- Figure 2/2A/Fig 2A_ctrl_DAPI,Tbr2(488),Sox2(555).tif
- Figure 2/2A/Fig 2A_50ng_DAPI,Tbr2(488),Sox2(555).tif
