# Supplementary material for: The growth factor EPIREGULIN promotes basal progenitor cell proliferation in the developing neocortex
Source: EMBO J. 2024 Mar 21;43(8):2. doi: 10.1038/s44318-024-00068-7 (PMC11021537; doi:10.1038/s44318-024-00068-7)
Supplement: Supplementary file 6 — Source Data Fig. 2 [file 44318_2024_68_MOESM6_ESM.zip › Figure 2/Source_data_figure 2.xlsx]

## Sheet: Sheet1
Figure 2. Mouse neocortex, slice culture + EPIREGULIN E14.5 --> E15.5
2B. Total Sox2			2C. Sox2 in VZ			2D. Sox2 in SVZ/IZ
Control	50 ng/ml		Control	50 ng/ml		Control	50 ng/ml
45.4929	44.639		80.7342	83.3054		29.3439	41.6988
46.6464	43.5905		93.7214	91.2506		18.2901	33.3725
34.2274	45.5129		74.9859	84.8425		21.1687	34.9517
37.0151	36.9565		73.2915	84.3537		19.1598	21.8487
48.0992	50.4536		88.5396	86.1103		27.8294	46.461
25.3263	49.2454		66.31	89.151		13.4757	42.0146
2E. Total Tbr2			2F. Tbr2 in VZ			2G. Tbr2 in SVZ/IZ
Control	50 ng/ml		Control	50 ng/ml		Control	50 ng/ml
28.1747	32.7912		52.3021	66.0142		21.9924	30.4079
33.7686	30.9448		66.2155	67.9336		16.0066	23.5275
22.1413	26.6181		55.912	53.3911		10.615	21.1506
23.4198	25.0988		49.5371	51.0204		12.1469	21.8487
33.8824	30.9018		67.3561	61.2082		18.4414	24.8545
11.8957	28.9678		31.8837	52.17		7.83235	29.0561
Figure 2. Mouse neocortex, HERO + EPIREGULIN E14.5 --> E15.5
2J. Abventricular pVim			2K. pVim w/o process			2L. pVim w/process
Control	50 ng/ml		Control	50 ng/ml		Control	50 ng/ml
47.3333	56.6667		42.6667	47.3333		4.66667	9.33333
36.5	57.5		31.5	53.5		5	4
17	50.5		15.5	43		1.5	7.5
23.3333	73		21	64.5		2.33333	8.5
2M. pVim Sox2+ w/ process			2M. pVim Sox2- w/ process
Control	50 ng/ml		Control	50 ng/ml
1.66667	3		1.66667	3
0.5	1.5		0.5	1.5
0.5	4.5		0.5	4.5
1	5		1	5
