# Supplementary material for: The growth factor EPIREGULIN promotes basal progenitor cell proliferation in the developing neocortex
Source: EMBO J. 2024 Mar 21;43(8):2. doi: 10.1038/s44318-024-00068-7 (PMC11021537; doi:10.1038/s44318-024-00068-7)
Supplement: Supplementary file 7 — Source Data Fig. 3 [file 44318_2024_68_MOESM7_ESM.zip]

Archive with 17 entries (13 files):
- Figure 3/
- __MACOSX/._Figure 3
- Figure 3/3B/
- Figure 3/3C/
- Figure 3/.DS_Store
- __MACOSX/Figure 3/._.DS_Store
- Figure 3/3F/
- Figure 3/Source_data_figure 3.xlsx
- __MACOSX/Figure 3/._Source_data_figure 3.xlsx
- Figure 3/3B/.DS_Store
- __MACOSX/Figure 3/3B/._.DS_Store
- Figure 3/3B/Fig3B_whole org_DAPI, GFP(488), SOX2(555), KI67(647).tif
- __MACOSX/Figure 3/3B/._Fig3B_whole org_DAPI, GFP(488), SOX2(555), KI67(647).tif
- Figure 3/3C/Fig3C_gEREG KO1+2_DAPI, GFP(488),SOX2(555), KI67(647).tif
- Figure 3/3C/Fig3C_gLacZ_DAPI, GFP(488),SOX2(555), KI67(647).tif
- Figure 3/3F/Fig3F_gLacZ_DAPI, GFP(488),SOX2(555), TBR2(647).tif
- Figure 3/3F/Fig3F_gEREG KO1+2_DAPI, GFP(488),SOX2(555), TBR2(647).tif
