# Supplementary material for: The growth factor EPIREGULIN promotes basal progenitor cell proliferation in the developing neocortex
Source: EMBO J. 2024 Mar 21;43(8):2. doi: 10.1038/s44318-024-00068-7 (PMC11021537; doi:10.1038/s44318-024-00068-7)
Supplement: Supplementary file 7 — Source Data Fig. 3 [file 44318_2024_68_MOESM7_ESM.zip › Figure 3/Source_data_figure 3.xlsx]

## Sheet: Sheet1
Figure 3. Human cortical organoids, EREG KO 6 weeks --> 7 weeks
3D. Ki67 in VZ			3E. Ki67 in SVZ			3G. SOX2 in VZ			3H. SOX2 in SVZ			3I. TBR1 in VZ			3J. TBR2 in SVZ
LacZ	Ereg KO1		gLacZ	Ereg KO1		gLacZ	Ereg KO1		gLacZ	Ereg KO1		gLacZ	Ereg KO1		gLacZ	Ereg KO1
63.6364	55		10.8108	2.7027		78.5714	80		13.7097	20.6349		35.7143	20		16.129	14.2857
75	26.9231		11.3208	4.7619		86.6667	75		45.1613	13.7255		6.66667	25		8.06452	15.6863
	48.4848			8.88889		40	64.2857		14.2857	7.69231		10	28.5714		14.2857	5.12821
	46.4286			5.55556		83.3333	78.5714		35	15.0685		0	14.2857		30	13.6986
	37.931			0		46.1538	69.5652		38.8889	12.2807		23.0769	4.34783		19.4444	10.5263
										10.8696			5.55556			14.1304
26.3158	28.5714		4.31655	10.2804		66.6667	96.9697
23.5294	25		7.04225	6.41026		82.6087	82.1429		15.7895	7.57576		19.0476	6.06061		15.7895	10.6061
44.4444	26.6667		10.4651	0		70.8333	86.1111		13.6842	18.1818		17.3913	3.57143		7.36842	16.3636
40	40		13.0719	6.97674		63.6364	84.2105		15.4362	5.33333		25	16.6667		14.094	9.33333
41.6667	43.75		13.4615	10.5769		92.5926	70.8333		36.9565	11.5385		18.1818	21.0526		28.2609	9.61538
41.6667			4.05405			84	78.5714		11.9403	14.7541		14.8148	29.1667		13.4328	8.19672
									18.9655	18.75		8	21.4286		15.5172	12.5
28.5714	40		9.09091	1.66667		87.5	76.4706
22.2222	26.3158		2.5641	4		84.2105	90.625		18.3908	11.1111		31.25	35.2941		14.9425	11.1111
52.381	40.7407		17.4603	3.26087		89.2857	83.3333		11.3636	5.12821		15.7895	37.5		2.27273	8.97436
21.7391	27.7778		8.23529	5		79.5918	77.7778		10.7143	8.21918		21.4286	27.7778		8.92857	5.47945
	37.5			2.5974		93.3333	75		11.9565	6		24.4898	18.5185		14.1304	6
						76.1905	83.871		22	15.7895		13.3333	25		22	10.5263
									8.10811	10		33.3333	19.3548		5.40541	11.6667
