# Supplementary material for: The growth factor EPIREGULIN promotes basal progenitor cell proliferation in the developing neocortex
Source: EMBO J. 2024 Mar 21;43(8):2. doi: 10.1038/s44318-024-00068-7 (PMC11021537; doi:10.1038/s44318-024-00068-7)
Supplement: Supplementary file 8 — Source Data Fig. 4 [file 44318_2024_68_MOESM8_ESM.zip]

Archive with 12 entries (9 files):
- Figure 4/
- __MACOSX/._Figure 4
- Figure 4/.DS_Store
- __MACOSX/Figure 4/._.DS_Store
- Figure 4/4B/
- Figure 4/Source_data_figure 4.xlsx
- __MACOSX/Figure 4/._Source_data_figure 4.xlsx
- Figure 4/4G/
- Figure 4/4B/Fig4B_HT_50ng_DAPI, TBR2(488),SOX2(555),KI67(647).tif
- Figure 4/4B/Fig4B_HT_Crl_DAPI, TBR2(488),SOX2(555),KI67(647).tif
- Figure 4/4G/Fig4G_hCO_Crl_DAPI, TBR2(488),SOX2(555),KI67(647).tif
- Figure 4/4G/Fig4G_hCO_50ng_DAPI, TBR2(488),SOX2(555),KI67(647).tif
