# Supplementary material for: The growth factor EPIREGULIN promotes basal progenitor cell proliferation in the developing neocortex
Source: EMBO J. 2024 Mar 21;43(8):2. doi: 10.1038/s44318-024-00068-7 (PMC11021537; doi:10.1038/s44318-024-00068-7)
Supplement: Supplementary file 8 — Source Data Fig. 4 [file 44318_2024_68_MOESM8_ESM.zip › Figure 4/Source_data_figure 4.xlsx]

## Sheet: Sheet1
Figure 4. Human fetal cortical tissue + EPIREGULIN (FFTC)
4C. KI67 in SVZ			4D. SOX2 in SVZ			4E. TBR2 in SVZ
Control	50 ng/ml		Control	50 ng/ml		Control	50 ng/ml
17.8665	18.8034		39.4206	43.5897		53.913	68.3761
17.6666	14.9934		38.712	35.0223		36.0003	27.1726
20.4299	23.7568		28.5692	36.1661		38.4293	52.0236
3.35381	16.9521		13.9005	26.3057		22.7703	30.8569
Figure 4. Human cortical organoids, + EPIREGULIN
4H. Ki67 in VZ			4K. Ki67 in SVZ			4I. SOX2 in VZ			4L. SOX2 in SVZ			4J. TBR1 in VZ			4M. TBR2 in SVZ
Control	50 ng/ml		Control	50 ng/ml		Control	50 ng/ml		Control	50 ng/ml		Control	50 ng/ml		Control	50 ng/ml
54.7945	61.4035		21.8033	33.7264		93.1507	71.9298		54.918	52.1226		36.5297	35.0877		30.9836	23.1132
64.4068	78.125		35.7955	20.0692		88.1356	90.625		48.2955	29.0657		15.2542	28.125		23.5795	14.8789
71.6981	59.0909		32.8125	38.1818		90.566	85.2273		51.8229	51.3636		43.3962	19.3182		26.3021	30.4545
51.6129	47.0588		20.8817	17.3669		93.5484	82.3529		28.7703	28.0112		16.129	20.5882		17.8654	12.0448
