# Supplementary material for: The growth factor EPIREGULIN promotes basal progenitor cell proliferation in the developing neocortex
Source: EMBO J. 2024 Mar 21;43(8):2. doi: 10.1038/s44318-024-00068-7 (PMC11021537; doi:10.1038/s44318-024-00068-7)
Supplement: Supplementary file 9 — Source Data Fig. 5 [file 44318_2024_68_MOESM9_ESM.zip]

Archive with 9 entries (7 files):
- Figure 5/
- __MACOSX/._Figure 5
- Figure 5/.DS_Store
- __MACOSX/Figure 5/._.DS_Store
- Figure 5/Source_data_figure 5.xlsx
- __MACOSX/Figure 5/._Source_data_figure 5.xlsx
- Figure 5/5B/
- Figure 5/5B/Fig5B_gCO_50ng_DAPI, TBR2(488), SOX2(555), KI67(647).tif
- Figure 5/5B/Fig5B_gCO_ctrl_DAPI, TBR2(488), SOX2(555), KI67(647).tif
