# Supplementary material for: The growth factor EPIREGULIN promotes basal progenitor cell proliferation in the developing neocortex
Source: EMBO J. 2024 Mar 21;43(8):2. doi: 10.1038/s44318-024-00068-7 (PMC11021537; doi:10.1038/s44318-024-00068-7)
Supplement: Supplementary file 9 — Source Data Fig. 5 [file 44318_2024_68_MOESM9_ESM.zip › Figure 5/Source_data_figure 5.xlsx]

## Sheet: Sheet1
Figure 5. Gorilla cortical organoids, + EPIREGULIN
5C. Ki67 in VZ			5F. Ki67 in SVZ			5D. SOX2 in VZ			5G. SOX2 in SVZ			5E. TBR1 in VZ			5H. TBR2 in SVZ
Control	50 ng/ml		Control	50 ng/ml		Control	50 ng/ml		Control	50 ng/ml		Control	50 ng/ml		Control	50 ng/ml
50.4762	37.3041		10.7744	14.7453		69.5238	55.1724		14.6465	26.0054		0.952381	3.1348		2.86195	4.55764
47.6489	46.9194		11.1954	21.25		89.6552	78.1991		19.3548	47.8125		5.64263	7.109		5.12334	7.5
48.1481	50.8197		15.6951	32.4324		65.7407	65.5738		21.9731	47.1042		0	5.7377		8.07175	5.40541
47.3684	55.1724		16.6667	35.7314		68.4211	67.2414		20.7071	36.4508		8.77193	4.31034		4.54545	7.43405
27.7174	55.3333		12.5	22.8037		53.8043	73		25.4032	35.3271		3.80435	8		1.6129	8.78505
