# Supplementary material for: The growth factor EPIREGULIN promotes basal progenitor cell proliferation in the developing neocortex
Source: EMBO J. 2024 Mar 21;43(8):2. doi: 10.1038/s44318-024-00068-7 (PMC11021537; doi:10.1038/s44318-024-00068-7)
Supplement: Supplementary file 10 — Source Data Fig. 6 [file 44318_2024_68_MOESM10_ESM.zip]

Archive with 24 entries (21 files):
- Figure 6/
- __MACOSX/._Figure 6
- Figure 6/6H/
- Figure 6/.DS_Store
- __MACOSX/Figure 6/._.DS_Store
- Figure 6/Source_data_figure 6.xlsx
- __MACOSX/Figure 6/._Source_data_figure 6.xlsx
- Figure 6/6E/
- Figure 6/6H/Fig6H_etoh_DAPI, PH3 (488),Sox2(555).tif
- Figure 6/6H/Fig6H_etoh+epi_DAPI, PH3 (488),Sox2(555).tif
- Figure 6/6H/Fig6H_AG1478_DAPI, PH3 (488),Sox2(555).tif
- Figure 6/6H/Fig6H_Dacomitinib_DAPI, PH3 (488),Sox2(555).tif
- Figure 6/6E/Fig6E_mNSC withotEGF_day1_50ng.tif
- Figure 6/6E/.DS_Store
- __MACOSX/Figure 6/6E/._.DS_Store
- Figure 6/6E/Fig6E_mNSC withotEGF_day2_noEGF.tif
- Figure 6/6E/Fig6E_mNSC withotEGF_day1_10ng.tif
- Figure 6/6E/Fig6E_mNSC withotEGF_day2_100ng.tif
- Figure 6/6E/Fig6E_mNSC withotEGF_day1_100ng.tif
- Figure 6/6E/Fig6E_mNSC withotEGF_day2_EGF.tif
- Figure 6/6E/Fig6E_mNSC withotEGF_day2_50ng.tif
- Figure 6/6E/Fig6E_mNSC withotEGF_day2_10ng.tif
- Figure 6/6E/Fig6E_mNSC withotEGF_day1_EGF.tif
- Figure 6/6E/Fig6E_mNSC withotEGF_day1_noEGF.tif
