# Supplementary material for: The growth factor EPIREGULIN promotes basal progenitor cell proliferation in the developing neocortex
Source: EMBO J. 2024 Mar 21;43(8):2. doi: 10.1038/s44318-024-00068-7 (PMC11021537; doi:10.1038/s44318-024-00068-7)
Supplement: Supplementary file 10 — Source Data Fig. 6 [file 44318_2024_68_MOESM10_ESM.zip › Figure 6/Source_data_figure 6.xlsx]

## Sheet: Sheet1
Fig 6. mNSC + EPIREGULIN
6F. Proliferation assay
	w/EGF
	Control			10 ng/ml			50 ng/ml			100 ng/ml
day 1	1.85	1.33	1.34	1.63	1.25	1.29	1.47	1.27	1.21	1.64	1.2	1.3
day 2	6.28	5.52	4.06	5.76	4.64	4.12	5.92	4.72	4.57	6.33	5.08	4.27
day 3	14.06	15.57	8.37	12.21	11.52	9.95	13.38	10.89	8.57	12.35	11.84	9.19
6G. Proliferation assay
				6G.w/o EGF
	Control - with EGF			Control - no EGF			10 ng/ml			50 ng/ml			100 ng/ml
day 1	1.29	1.1	1.09	0.67	0.71	0.63	0.93	0.99	0.86	1.37	1.18	1.02	1.68	1.22	1.02
day 2	3.95	3.81	3.3	0.74	0.84	0.71	2.37	2.45	2.16	4.17	2.99	2.89	4.56	3.25	3.04
day 3	7.94	6.09	5.52	0.75	0.89	0.73	5.09	4.71	4	9.34	5.89	5.76	9.78	7.15	6.13
Figure 6. Mouse neocortex, HERO + EPIREGULIN + inhibitors E14.5 --> E15.5
6I. Abventricular PH3
EtOH	EtOH + EPIREGULIN	AG1478 1 µM	Dacomitinib 1µM
16.3333	24		18.6667
19	27.5	19	20
14.6667	20	19.6667	16.3333
16.3333	17.6667	15.5
