# Supplementary material for: The growth factor EPIREGULIN promotes basal progenitor cell proliferation in the developing neocortex
Source: EMBO J. 2024 Mar 21;43(8):2. doi: 10.1038/s44318-024-00068-7 (PMC11021537; doi:10.1038/s44318-024-00068-7)
Supplement: Supplementary file 11 — Source Data Fig. 7 [file 44318_2024_68_MOESM11_ESM.zip]

Archive with 12 entries (10 files):
- Figure 7/
- __MACOSX/._Figure 7
- Figure 7/.DS_Store
- __MACOSX/Figure 7/._.DS_Store
- Figure 7/Source_data_figure 7.xlsx
- __MACOSX/Figure 7/._Source_data_figure 7.xlsx
- Figure 7/7E/
- Figure 7/7E/Fig7E_hCRE6_DAPI, GFP(488), mScarlet (647).tif
- Figure 7/7E/Fig7E_mCRE6_DAPI, GFP(488), mScarlet (647).tif
- Figure 7/7E/Fig7E_mCRE9_DAPI, GFP(488), mScarlet (647).tif
- Figure 7/7E/Fig7E_hCRE9_DAPI, GFP(488), mScarlet (647).tif
- Figure 7/7E/Fig7E_scr_DAPI, GFP(488), mScarlet (647).tif
