# Supplementary material for: The growth factor EPIREGULIN promotes basal progenitor cell proliferation in the developing neocortex
Source: EMBO J. 2024 Mar 21;43(8):2. doi: 10.1038/s44318-024-00068-7 (PMC11021537; doi:10.1038/s44318-024-00068-7)
Supplement: Supplementary file 11 — Source Data Fig. 7 [file 44318_2024_68_MOESM11_ESM.zip › Figure 7/Source_data_figure 7.xlsx]

## Sheet: Sheet1
Fig 7. Putative enhancer regions for EREG
7A. seq data
GSE95023
GSE63649
Fig 7. Test of mouse and human CREs for EREG
7F. mScarlet in VZ + SVZ
Scr_286	hE6	mE6	hE9	mE9
1	2.97618	1.66998	2.307	5.88058
1	4.21763	1.0613	1.12784	3.07295
1		1.30558	2.0316	7.73541
		1.00709	3.05115
1	7.43842	1.09149	3.74217	1.54537
1	5.67702	0.437084	1.11204	4.40076
1	7.45533
1	4.11451
1	3.14958
7G. mScarlet in CP
Scr_286	hE6	mE6	hE9	mE9
1	1.63432	1.03552	0.048749	1.79196
1	2.96215	0.433909	1.2505	1.95724
1		2.22599	2.22718	3.84521
		0.0762787	1.91843
1	3.73901	1.23372	0.707525	4.02205
1	5.46352	0.703122	0.415935	1.6172
1	3.76081
1	3.10786
1	3.01164
